# Supplementary material for: “Reconstruction of segmental defect of flexor tendons of the wrist and hand using extensor digitorum longus”
Source: Case Reports Plast Surg Hand Surg. 2026 Mar 10;13(1):2637347. doi: 10.1080/23320885.2026.2637347 (PMC12978179; doi:10.1080/23320885.2026.2637347)
Supplement: supplementary for review.zip [file ICRP_A_2637347_SM7093.zip]

Archive with 4 entries (4 files):
- Appendix supplementary legend.docx
- __MACOSX/._Appendix supplementary legend.docx
- supplementary for review.mp4
- __MACOSX/._supplementary for review.mp4
